# Supplementary material for: Sequence analysis reveals a conserved extension in the capping enzyme of the alphavirus supergroup, and a homologous domain in nodaviruses
Source: Biol Direct. 2015 Apr 11;10:16. doi: 10.1186/s13062-015-0050-0 (PMC4392871; doi:10.1186/s13062-015-0050-0)
Supplement: Additional file 1: — Compilation of all supplementary figures and tables, in .zip format. [file 13062_2015_50_MOESM1_ESM.zip]

Archive with 10 entries (9 files):
- Additional File 1/
- Additional File 1/Figure S2 Alto MTase GTase.doc
- Additional File 1/Figure S3 Tymo MTGT.docx
- Additional File 1/Figure S4 Noda MTase GTase.doc
- Additional File 1/Figure S5 Chropara MTase GTase.doc
- Additional File 1/Figure S6 Alto Tymo Noda Chropara MTase GTase - Core region.doc
- Additional File 1/Figure S9 selected amphipathic helices predicted by Heliquest.pdf
- Additional File 1/File S7 Alignments of the Core region of each group, in FASTA format.doc
- Additional File 1/Table S1_Accession numbers.doc
- Additional File 1/Tables S8 Membrane-binding regions.doc
